# Supplementary material for: Akkermansia muciniphila identified as key strain to alleviate gut barrier injury through Wnt signaling pathway
Source: eLife. 2025 Feb 6;12:RP92906. doi: 10.7554/eLife.92906 (PMC11801796; doi:10.7554/eLife.92906)
Supplement: Figure 3—source data 1. [file elife-92906-fig3-data1.zip]

Archive with 7 entries (6 files):
- Figure 3-source data 1/
- Figure 3-source data 1/Figure3-CON-SEM-150.tif
- Figure 3-source data 1/Figure3-CON-SEM-20k.tif
- Figure 3-source data 1/Figure3-EF-SEM-150.tif
- Figure 3-source data 1/Figure3-EF-SEM-20k.tif
- Figure 3-source data 1/Figure3-EP-SEM-150.tif
- Figure 3-source data 1/Figure3-EP-SEM-20k.tif
