# Supplementary material for: Akkermansia muciniphila identified as key strain to alleviate gut barrier injury through Wnt signaling pathway
Source: eLife. 2025 Feb 6;12:RP92906. doi: 10.7554/eLife.92906 (PMC11801796; doi:10.7554/eLife.92906)
Supplement: Figure 3—source data 2. [file elife-92906-fig3-data2.zip]

Archive with 8 entries (7 files):
- Figure 3-source data 2/
- Figure 3-source data 2/Figure3-Claudin-1.tif
- Figure 3-source data 2/Figure3-E-cadherin.tif
- Figure 3-source data 2/Figure3-GAPDH-1.tif
- Figure 3-source data 2/Figure3-GAPDH-2.tif
- Figure 3-source data 2/Figure3-Occludin.tif
- Figure 3-source data 2/Figure3-ZO-1.tif
- Figure 3-source data 2/Figure3-β-catenin.tif
