# Supplementary material for: Akkermansia muciniphila identified as key strain to alleviate gut barrier injury through Wnt signaling pathway
Source: eLife. 2025 Feb 6;12:RP92906. doi: 10.7554/eLife.92906 (PMC11801796; doi:10.7554/eLife.92906)
Supplement: Figure 3—source data 3. [file elife-92906-fig3-data3.zip]

Archive with 4 entries (3 files):
- Figure 3-source data 3/
- Figure 3-source data 3/Figure3-MUC2-Con.jpg
- Figure 3-source data 3/Figure3-MUC2-EF.jpg
- Figure 3-source data 3/Figure3-MUC2-EP.jpg
