# Supplementary material for: Akkermansia muciniphila identified as key strain to alleviate gut barrier injury through Wnt signaling pathway
Source: eLife. 2025 Feb 6;12:RP92906. doi: 10.7554/eLife.92906 (PMC11801796; doi:10.7554/eLife.92906)
Supplement: Figure 5—source data 1. [file elife-92906-fig5-data1.zip]

Archive with 5 entries (4 files):
- Figure 5-source data 1/
- Figure 5-source data 1/Figure5-HE-A.jpg
- Figure 5-source data 1/Figure5-HE-B.jpg
- Figure 5-source data 1/Figure5-HE-C.jpg
- Figure 5-source data 1/Figure5-HE-E.jpg
