# Supplementary material for: Akkermansia muciniphila identified as key strain to alleviate gut barrier injury through Wnt signaling pathway
Source: eLife. 2025 Feb 6;12:RP92906. doi: 10.7554/eLife.92906 (PMC11801796; doi:10.7554/eLife.92906)
Supplement: Figure 5—source data 2. [file elife-92906-fig5-data2.zip]

Archive with 9 entries (8 files):
- Figure 5-source data 2/
- Figure 5-source data 2/Figure5-TEM-CO-A.tif
- Figure 5-source data 2/Figure5-TEM-CO-B.tif
- Figure 5-source data 2/Figure5-TEM-CO-C.tif
- Figure 5-source data 2/Figure5-TEM-CO-E.tif
- Figure 5-source data 2/Figure5-TEM-JE-A.tif
- Figure 5-source data 2/Figure5-TEM-JE-B.tif
- Figure 5-source data 2/Figure5-TEM-JE-C.tif
- Figure 5-source data 2/Figure5-TEM-JE-E.tif
