# Supplementary material for: Akkermansia muciniphila identified as key strain to alleviate gut barrier injury through Wnt signaling pathway
Source: eLife. 2025 Feb 6;12:RP92906. doi: 10.7554/eLife.92906 (PMC11801796; doi:10.7554/eLife.92906)
Supplement: Figure 5—source data 3. [file elife-92906-fig5-data3.zip]

Archive with 9 entries (8 files):
- Figure 5-source data 3/
- Figure 5-source data 3/Figure5-CO-MUC2-A.jpg
- Figure 5-source data 3/Figure5-CO-MUC2-B.jpg
- Figure 5-source data 3/Figure5-CO-MUC2-C.jpg
- Figure 5-source data 3/Figure5-CO-MUC2-E.jpg
- Figure 5-source data 3/Figure5-JE-MUC2-A.jpg
- Figure 5-source data 3/Figure5-JE-MUC2-B.jpg
- Figure 5-source data 3/Figure5-JE-MUC2-C.jpg
- Figure 5-source data 3/Figure5-JE-MUC2-E.jpg
