# Supplementary material for: Akkermansia muciniphila identified as key strain to alleviate gut barrier injury through Wnt signaling pathway
Source: eLife. 2025 Feb 6;12:RP92906. doi: 10.7554/eLife.92906 (PMC11801796; doi:10.7554/eLife.92906)
Supplement: Figure 7—source data 1. [file elife-92906-fig7-data1.zip]

Archive with 9 entries (8 files):
- Figure 7-source data 1/
- Figure 7-source data 1/Figure7-KI67-A.jpg
- Figure 7-source data 1/Figure7-KI67-B.jpg
- Figure 7-source data 1/Figure7-KI67-C.jpg
- Figure 7-source data 1/Figure7-KI67-E.jpg
- Figure 7-source data 1/Figure7-LYZ-A.jpg
- Figure 7-source data 1/Figure7-LYZ-B.jpg
- Figure 7-source data 1/Figure7-LYZ-C.jpg
- Figure 7-source data 1/Figure7-LYZ-E.jpg
