# Supplementary material for: Akkermansia muciniphila identified as key strain to alleviate gut barrier injury through Wnt signaling pathway
Source: eLife. 2025 Feb 6;12:RP92906. doi: 10.7554/eLife.92906 (PMC11801796; doi:10.7554/eLife.92906)
Supplement: Figure 7—source data 2. [file elife-92906-fig7-data2.zip]

Archive with 7 entries (6 files):
- Figure 7-source data 2/
- Figure 7-source data 2/Figure7-Active β-catenin.tif
- Figure 7-source data 2/Figure7-C-Myc.tif
- Figure 7-source data 2/Figure7-CyclinD1.tif
- Figure 7-source data 2/Figure7-GAPDH.tif
- Figure 7-source data 2/Figure7-Lgr5.tif
- Figure 7-source data 2/Figure7-Wnt3.tif
