# Supplementary material for: Akkermansia muciniphila identified as key strain to alleviate gut barrier injury through Wnt signaling pathway
Source: eLife. 2025 Feb 6;12:RP92906. doi: 10.7554/eLife.92906 (PMC11801796; doi:10.7554/eLife.92906)
Supplement: Figure 9—source data 1. [file elife-92906-fig9-data1.zip]

Archive with 21 entries (20 files):
- Figure 9-source data 1/
- Figure 9-source data 1/Figur9-ETEC-LGR5.tif
- Figure 9-source data 1/Figure9-AKK-Catenin.tif
- Figure 9-source data 1/Figure9-AKK-KI67.tif
- Figure 9-source data 1/Figure9-AKK-LGR5.tif
- Figure 9-source data 1/Figure9-AKK-Villin.tif
- Figure 9-source data 1/Figure9-AKK-WNT3A.tif
- Figure 9-source data 1/Figure9-CON-Catenin.tif
- Figure 9-source data 1/Figure9-CON-KI67.tif
- Figure 9-source data 1/Figure9-CON-LGR5.tif
- Figure 9-source data 1/Figure9-CON-Villin.tif
- Figure 9-source data 1/Figure9-CON-WNT3A.tif
- Figure 9-source data 1/Figure9-ETEC-Catenin.tif
- Figure 9-source data 1/Figure9-ETEC-KI67.tif
- Figure 9-source data 1/Figure9-ETEC-VILLIN.tif
- Figure 9-source data 1/Figure9-ETEC-WNT3A.tif
- Figure 9-source data 1/Figure9-WATC59-VILLIN.tif
- Figure 9-source data 1/Figure9-WNTC59-Catenin.tif
- Figure 9-source data 1/Figure9-WNTC59-KI67.tif
- Figure 9-source data 1/Figure9-WNTC59-LGR5.tif
- Figure 9-source data 1/Figure9-WNTC59-WNT3A.tif
