# Supplementary material for: Akkermansia muciniphila identified as key strain to alleviate gut barrier injury through Wnt signaling pathway
Source: eLife. 2025 Feb 6;12:RP92906. doi: 10.7554/eLife.92906 (PMC11801796; doi:10.7554/eLife.92906)
Supplement: Figure 10—source data 2. [file elife-92906-fig10-data2.zip]

Archive with 21 entries (20 files):
- Figure 10-source data 2/
- Figure 10-source data 2/Figure10-AKK-Catenin.tif
- Figure 10-source data 2/Figure10-AKK-KI67.tif
- Figure 10-source data 2/Figure10-Akk-LGR5.tif
- Figure 10-source data 2/Figure10-AKK-Villin.tif
- Figure 10-source data 2/Figure10-Akk-WNT3A.tif
- Figure 10-source data 2/Figure10-CON-Catenin.tif
- Figure 10-source data 2/Figure10-CON-KI67.tif
- Figure 10-source data 2/Figure10-CON-LGR5.tif
- Figure 10-source data 2/Figure10-CON-Villin.tif
- Figure 10-source data 2/Figure10-CON-WNT3A.tif
- Figure 10-source data 2/Figure10-ETEC-Catenin.tif
- Figure 10-source data 2/Figure10-ETEC-KI67.tif
- Figure 10-source data 2/Figure10-ETEC-LGR5.tif
- Figure 10-source data 2/Figure10-ETEC-Villin.tif
- Figure 10-source data 2/Figure10-ETEC-WNT3A.tif
- Figure 10-source data 2/Figure10-WNTC59-Catenin.tif
- Figure 10-source data 2/Figure10-WNTC59-KI67.tif
- Figure 10-source data 2/Figure10-WNTC59-LGR5.tif
- Figure 10-source data 2/Figure10-WNTC59-Villin.tif
- Figure 10-source data 2/Figure10-WNTC59-WNT3A.tif
